# Supplementary material for: Multifaceted Nanocomposites Combining Phosphorylated PVA, MXene, and Cholesteric Liquid Crystal: Design and Application Insights
Source: Nanomaterials (Basel). 2025 Aug 14;15(16):1251. doi: 10.3390/nano15161251 (PMC12388091; doi:10.3390/nano15161251)
Supplement: Supplementary file 1 [file nanomaterials-15-01251-s001.zip]

Archive with 1 entries (1 files):
- nanomaterials-3756004-supplementary.pdf
